# Supplementary material for: Structural and electronic features enabling delocalized charge-carriers in CuSbSe2
Source: Nat Commun. 2025 Jan 2;16:65. doi: 10.1038/s41467-024-55254-2 (PMC11697385; doi:10.1038/s41467-024-55254-2)
Supplement: Supplementary file 3 — Supplementary Data 1 [file 41467_2024_55254_MOESM3_ESM.cif]

#======================================================================
# CRYSTAL DATA
#----------------------------------------------------------------------
data_VESTA_phase_1

_chemical_name_common                  'Cu4 Sb4 Se8                           '
_cell_length_a                         3.984469
_cell_length_b                         6.361034
_cell_length_c                         15.079726
_cell_angle_alpha                      90.000000
_cell_angle_beta                       90.000000
_cell_angle_gamma                      90.000000
_cell_volume                           382.200865
_space_group_name_H-M_alt              'P 1'
_space_group_IT_number                 1

loop_
_space_group_symop_operation_xyz
   'x, y, z'

loop_
   _atom_site_label
   _atom_site_occupancy
   _atom_site_fract_x
   _atom_site_fract_y
   _atom_site_fract_z
   _atom_site_adp_type
   _atom_site_U_iso_or_equiv
   _atom_site_type_symbol
   Cu1        1.0     0.750000     0.751463     0.170363    Uiso  ? Cu
   Cu2        1.0     0.250000     0.248537     0.829637    Uiso  ? Cu
   Cu3        1.0     0.750000     0.251463     0.329637    Uiso  ? Cu
   Cu4        1.0     0.250000     0.748537     0.670363    Uiso  ? Cu
   Sb1        1.0     0.750000     0.768650     0.938195    Uiso  ? Sb
   Sb2        1.0     0.250000     0.731350     0.438195    Uiso  ? Sb
   Sb3        1.0     0.750000     0.268650     0.561805    Uiso  ? Sb
   Sb4        1.0     0.250000     0.231350     0.061805    Uiso  ? Sb
   Se1        1.0     0.250000     0.368103     0.674925    Uiso  ? Se
   Se2        1.0     0.750000     0.372576     0.906377    Uiso  ? Se
   Se3        1.0     0.750000     0.631897     0.325075    Uiso  ? Se
   Se4        1.0     0.250000     0.868103     0.825075    Uiso  ? Se
   Se5        1.0     0.750000     0.872576     0.593623    Uiso  ? Se
   Se6        1.0     0.250000     0.627424     0.093623    Uiso  ? Se
   Se7        1.0     0.250000     0.127424     0.406377    Uiso  ? Se
   Se8        1.0     0.750000     0.131897     0.174925    Uiso  ? Se
