# Supplementary material for: Structural and electronic features enabling delocalized charge-carriers in CuSbSe2
Source: Nat Commun. 2025 Jan 2;16:65. doi: 10.1038/s41467-024-55254-2 (PMC11697385; doi:10.1038/s41467-024-55254-2)
Supplement: Supplementary file 4 — Supplementary Data 2 [file 41467_2024_55254_MOESM4_ESM.cif]

#======================================================================
# CRYSTAL DATA
#----------------------------------------------------------------------
data_VESTA_phase_1

_chemical_name_common                  'R2SCAN CONTCAR                  '
_cell_length_a                         6.392610
_cell_length_b                         3.993120
_cell_length_c                         15.054087
_cell_angle_alpha                      90.000000
_cell_angle_beta                       90.000000
_cell_angle_gamma                      90.000000
_cell_volume                           384.277570
_space_group_name_H-M_alt              'P 1'
_space_group_IT_number                 1

loop_
_space_group_symop_operation_xyz
   'x, y, z'

loop_
   _atom_site_label
   _atom_site_occupancy
   _atom_site_fract_x
   _atom_site_fract_y
   _atom_site_fract_z
   _atom_site_adp_type
   _atom_site_U_iso_or_equiv
   _atom_site_type_symbol
   Cu1        1.0     0.751157     0.250000     0.670684    Uiso  ? Cu
   Cu2        1.0     0.248843     0.750000     0.329316    Uiso  ? Cu
   Cu3        1.0     0.251157     0.250000     0.829316    Uiso  ? Cu
   Cu4        1.0     0.748843     0.750000     0.170683    Uiso  ? Cu
   Sb1        1.0     0.769787     0.250000     0.437992    Uiso  ? Sb
   Sb2        1.0     0.730213     0.750000     0.937992    Uiso  ? Sb
   Sb3        1.0     0.269787     0.250000     0.062008    Uiso  ? Sb
   Sb4        1.0     0.230213     0.750000     0.562008    Uiso  ? Sb
   Se1        1.0     0.374781     0.750000     0.177356    Uiso  ? Se
   Se2        1.0     0.371869     0.250000     0.402817    Uiso  ? Se
   Se3        1.0     0.625219     0.250000     0.822644    Uiso  ? Se
   Se4        1.0     0.874781     0.750000     0.322644    Uiso  ? Se
   Se5        1.0     0.871869     0.250000     0.097183    Uiso  ? Se
   Se6        1.0     0.628131     0.750000     0.597183    Uiso  ? Se
   Se7        1.0     0.128131     0.750000     0.902817    Uiso  ? Se
   Se8        1.0     0.125219     0.250000     0.677356    Uiso  ? Se
