# Supplementary material for: Structural and electronic features enabling delocalized charge-carriers in CuSbSe2
Source: Nat Commun. 2025 Jan 2;16:65. doi: 10.1038/s41467-024-55254-2 (PMC11697385; doi:10.1038/s41467-024-55254-2)
Supplement: Supplementary file 5 — Supplementary Data 3 [file 41467_2024_55254_MOESM5_ESM.cif]

#======================================================================
# CRYSTAL DATA
#----------------------------------------------------------------------
data_VESTA_phase_1

_chemical_name_common                  'generated by phonopy'
_cell_length_a                         6.456691
_cell_length_b                         4.034491
_cell_length_c                         14.928576
_cell_angle_alpha                      90.000000
_cell_angle_beta                       90.000000
_cell_angle_gamma                      90.000000
_cell_volume                           388.881375
_space_group_name_H-M_alt              'P 1'
_space_group_IT_number                 1

loop_
_space_group_symop_operation_xyz
   'x, y, z'

loop_
   _atom_site_label
   _atom_site_occupancy
   _atom_site_fract_x
   _atom_site_fract_y
   _atom_site_fract_z
   _atom_site_adp_type
   _atom_site_U_iso_or_equiv
   _atom_site_type_symbol
   Cu1        1.0     0.251489     0.750000     0.670123    Uiso  ? Cu
   Cu2        1.0     0.748511     0.250000     0.329877    Uiso  ? Cu
   Cu3        1.0     0.751489     0.750000     0.829877    Uiso  ? Cu
   Cu4        1.0     0.248511     0.250000     0.170123    Uiso  ? Cu
   Sb1        1.0     0.272115     0.750000     0.442623    Uiso  ? Sb
   Sb2        1.0     0.227885     0.250000     0.942623    Uiso  ? Sb
   Sb3        1.0     0.772115     0.750000     0.057377    Uiso  ? Sb
   Sb4        1.0     0.727885     0.250000     0.557377    Uiso  ? Sb
   Se1        1.0     0.875690     0.250000     0.175795    Uiso  ? Se
   Se2        1.0     0.873257     0.750000     0.403673    Uiso  ? Se
   Se3        1.0     0.124310     0.750000     0.824205    Uiso  ? Se
   Se4        1.0     0.375690     0.250000     0.324205    Uiso  ? Se
   Se5        1.0     0.373257     0.750000     0.096327    Uiso  ? Se
   Se6        1.0     0.126743     0.250000     0.596327    Uiso  ? Se
   Se7        1.0     0.626743     0.250000     0.903673    Uiso  ? Se
   Se8        1.0     0.624310     0.750000     0.675795    Uiso  ? Se
